# Supplementary material for: NanoASV: a snakemake workflow for reproducible field-based Nanopore full-length 16S metabarcoding amplicon data analysis
Source: Bioinformatics. 2025 Mar 20;41(3):btaf089. doi: 10.1093/bioinformatics/btaf089 (PMC11937976; doi:10.1093/bioinformatics/btaf089)
Supplement: btaf089_Supplementary_Data [file btaf089_supplementary_data.zip]

Archive with 3 entries (3 files):
- SUPP_INFO_01_NanoASV_benchmarking.pdf
- SUPP_INFO_03_NanoASV_default_parameters_tuning.pdf
- SUPP_INFO_02_Discovering_new_biological_entities_with_NanoASV.pdf
